# Supplementary material for: The Impact of the HydroxyMethylCytosine epigenetic signature on DNA structure and function
Source: PLoS Comput Biol. 2021 Nov 8;17(11):e1009547. doi: 10.1371/journal.pcbi.1009547 (PMC8601608; doi:10.1371/journal.pcbi.1009547)
Supplement: S2 File — (XLSX) [file pcbi.1009547.s002.xlsx]

## Sheet: Sheet1
	shear_shear	shear_stretch	shear_stagger	shear_buckle	shear_propel	shear_opening	stretch_shear	stretch_stretch	stretch_stagger	stretch_buckle	stretch_propel	stretch_opening	stagger_shear	stagger_stretch	stagger_stagger	stagger_buckle	stagger_propel	stagger_opening	buckle_shear	buckle_stretch	buckle_stagger	buckle_buckle	buckle_propel	buckle_opening	propel_shear	propel_stretch	propel_stagger	propel_buckle	propel_propel	propel_opening	opening_shear	opening_stretch	opening_stagger	opening_buckle	opening_propel	opening_opening
ACG	7.64859	8.53485	0.672603	-0.00667376	0.000514906	-0.298008	8.53485	70.8935	2.32641	-0.0302208	-0.0564775	-1.23989	0.672603	2.32641	6.0478	0.101195	0.00729583	-0.0396515	-0.00667376	-0.0302208	0.101195	0.00762383	0.00179835	-0.000495284	0.000514906	-0.0564775	0.00729583	0.00179835	0.00936204	0.00126003	-0.298008	-1.23989	-0.0396515	-0.000495284	0.00126003	0.0844604
CGA	7.5304	-9.26024	0.352691	-0.0178348	0.0356072	0.301901	-9.26024	74.2041	-1.52945	-0.0475823	-0.0802913	-1.32263	0.352691	-1.52945	5.97767	-0.103812	0.035715	0.0656369	-0.0178348	-0.0475823	-0.103812	0.00711292	-0.00255708	0.000220953	0.0356072	-0.0802913	0.035715	-0.00255708	0.00897106	0.00491625	0.301901	-1.32263	0.0656369	0.000220953	0.00491625	0.0884272
ACG	7.5154	8.96913	0.556947	-0.0165522	0.00150579	-0.30537	8.96913	71.9466	1.79815	-0.0831222	-0.0579398	-1.32036	0.556947	1.79815	6.03869	0.0991772	0.0247831	-0.0113537	-0.0165522	-0.0831222	0.0991772	0.00708421	0.00165948	0.000368	0.00150579	-0.0579398	0.0247831	0.00165948	0.00810364	0.00281803	-0.30537	-1.32036	-0.0113537	0.000368	0.00281803	0.0874739
CGC	7.82897	-10.1123	-0.119918	-0.0034173	0.0140135	0.315173	-10.1123	76.9176	0.2247	0.00682564	-0.112758	-1.29225	-0.119918	0.2247	6.11718	-0.101462	0.0529149	0.0654375	-0.0034173	0.00682564	-0.101462	0.00625453	-0.00196135	-0.000942018	0.0140135	-0.112758	0.0529149	-0.00196135	0.00977863	0.00492974	0.315173	-1.29225	0.0654375	-0.000942018	0.00492974	0.0889457
ACG	7.50911	8.215	0.604667	-0.0148212	-0.00139468	-0.294679	8.215	70.3307	2.28019	-0.0749899	-0.0379044	-1.26791	0.604667	2.28019	5.85026	0.0980642	0.0132134	-0.0348794	-0.0148212	-0.0749899	0.0980642	0.00722014	0.0012131	-0.000722808	-0.00139468	-0.0379044	0.0132134	0.0012131	0.0083985	0.00132119	-0.294679	-1.26791	-0.0348794	-0.000722808	0.00132119	0.0850546
CGG	7.68653	-10.2635	-0.106078	0.00750614	0.0101127	0.30559	-10.2635	78.5642	-0.0535591	-0.0795944	-0.0919526	-1.36322	-0.106078	-0.0535591	5.88996	-0.111306	0.0515719	0.0439911	0.00750614	-0.0795944	-0.111306	0.0080762	-0.00199234	0.000674252	0.0101127	-0.0919526	0.0515719	-0.00199234	0.00878489	0.00423008	0.30559	-1.36322	0.0439911	0.000674252	0.00423008	0.0899299
ACG	7.73629	9.99111	0.422992	-0.0244829	-0.0115122	-0.329875	9.99111	74.0204	1.13397	-0.128062	-0.0738254	-1.37341	0.422992	1.13397	5.99056	0.0984613	0.0179101	0.0194253	-0.0244829	-0.128062	0.0984613	0.00774679	0.00172999	0.000289807	-0.0115122	-0.0738254	0.0179101	0.00172999	0.0092229	0.00325879	-0.329875	-1.37341	0.0194253	0.000289807	0.00325879	0.089399
CGT	7.70347	-9.76153	-0.283281	-0.021864	0.0210334	0.334475	-9.76153	74.3824	0.514935	0.120825	-0.085326	-1.3639	-0.283281	0.514935	5.99818	-0.100158	0.0191802	0.0454605	-0.021864	0.120825	-0.100158	0.0070409	-0.00119725	-0.000540386	0.0210334	-0.085326	0.0191802	-0.00119725	0.00975186	0.00387667	0.334475	-1.3639	0.0454605	-0.000540386	0.00387667	0.0890895
CCG	7.29418	9.12214	0.357468	0.0170144	0.00248612	-0.261301	9.12214	77.513	1.05254	0.129946	-0.0707557	-1.27185	0.357468	1.05254	6.34163	0.128494	0.0437726	-0.00771521	0.0170144	0.129946	0.128494	0.0094496	0.0023741	-5.15101e-05	0.00248612	-0.0707557	0.0437726	0.0023741	0.00941661	0.00227085	-0.261301	-1.27185	-0.00771521	-5.15101e-05	0.00227085	0.0837555
CGA	7.30626	-8.92615	0.140148	-0.0121787	0.0257161	0.278149	-8.92615	73.9441	-0.991328	-0.0514965	-0.0672878	-1.25809	0.140148	-0.991328	5.99689	-0.115624	0.0156068	0.0287385	-0.0121787	-0.0514965	-0.115624	0.00779168	-0.00217872	-8.36054e-05	0.0257161	-0.0672878	0.0156068	-0.00217872	0.0085939	0.00401483	0.278149	-1.25809	0.0287385	-8.36054e-05	0.00401483	0.0853073
CCG	7.28127	8.68432	0.529278	0.00621999	0.0124807	-0.252141	8.68432	75.6649	1.79831	0.0607964	-0.0499861	-1.18938	0.529278	1.79831	6.29142	0.119129	0.0398673	-0.0149751	0.00621999	0.0607964	0.119129	0.00830651	0.00248323	0.00092641	0.0124807	-0.0499861	0.0398673	0.00248323	0.00881547	0.0014584	-0.252141	-1.18938	-0.0149751	0.00092641	0.0014584	0.0824857
CGC	7.49991	-9.53643	-0.0890736	0.00695948	0.00535386	0.280771	-9.53643	77.8645	0.564037	-0.11511	-0.0735472	-1.35099	-0.0890736	0.564037	6.17842	-0.110896	0.0450345	0.00712382	0.00695948	-0.11511	-0.110896	0.00765842	-0.00202336	0.000236865	0.00535386	-0.0735472	0.0450345	-0.00202336	0.00927969	0.0035643	0.280771	-1.35099	0.00712382	0.000236865	0.0035643	0.0881749
CCG	7.44825	8.95946	0.336971	0.0148075	0.00134584	-0.266329	8.95946	76.7257	1.47104	0.125805	-0.0634294	-1.26984	0.336971	1.47104	6.34883	0.129829	0.034274	-0.0243987	0.0148075	0.125805	0.129829	0.00912057	0.0020108	-0.000519299	0.00134584	-0.0634294	0.034274	0.0020108	0.00886247	0.00217692	-0.266329	-1.26984	-0.0243987	-0.000519299	0.00217692	0.0843028
CGG	7.33083	-9.05969	-0.326355	0.010765	-0.000167345	0.270682	-9.05969	77.1362	1.50329	-0.110899	-0.047838	-1.31743	-0.326355	1.50329	6.11785	-0.119071	0.0533899	-0.0172552	0.010765	-0.110899	-0.119071	0.00858242	-0.0024714	0.000141546	-0.000167345	-0.047838	0.0533899	-0.0024714	0.00872288	0.00176935	0.270682	-1.31743	-0.0172552	0.000141546	0.00176935	0.0853701
GCG	7.48068	9.05226	0.637916	0.0144845	0.0135369	-0.263125	9.05226	76.0163	2.00025	0.0848071	-0.0615937	-1.15672	0.637916	2.00025	6.23427	0.112292	0.0314919	-0.019297	0.0144845	0.0848071	0.112292	0.00877962	0.00266655	0.000206611	0.0135369	-0.0615937	0.0314919	0.00266655	0.00943658	0.00153852	-0.263125	-1.15672	-0.019297	0.000206611	0.00153852	0.0827651
CGA	7.60176	-9.43521	0.262323	-0.0108683	0.0329723	0.293812	-9.43521	74.8004	-1.41532	-0.0692953	-0.0840169	-1.30535	0.262323	-1.41532	6.10026	-0.102693	0.0279105	0.0494983	-0.0108683	-0.0692953	-0.102693	0.00700376	-0.00198645	-0.000119264	0.0329723	-0.0840169	0.0279105	-0.00198645	0.00889551	0.00550463	0.293812	-1.30535	0.0494983	-0.000119264	0.00550463	0.0882619
GCG	7.41766	9.34531	0.295652	0.00498634	0.00266029	-0.274708	9.34531	76.9036	0.810765	0.0357239	-0.0861383	-1.25911	0.295652	0.810765	6.24046	0.107727	0.0493096	0.0211772	0.00498634	0.0357239	0.107727	0.00754393	0.0021634	0.00111142	0.00266029	-0.0861383	0.0493096	0.0021634	0.00861232	0.00327782	-0.274708	-1.25911	0.0211772	0.00111142	0.00327782	0.0871354
CGC	7.51673	-9.25261	-0.247111	0.000666582	-0.000597219	0.276723	-9.25261	76.2487	1.05016	-0.0400617	-0.0658606	-1.29922	-0.247111	1.05016	6.13393	-0.100401	0.0564614	0.0150252	0.000666582	-0.0400617	-0.100401	0.00660276	-0.00222398	-0.000830145	-0.000597219	-0.0658606	0.0564614	-0.00222398	0.00882769	0.00332669	0.276723	-1.29922	0.0150252	-0.000830145	0.00332669	0.0874293
TCG	7.32767	8.78735	-0.122117	-0.00546205	-0.0170143	-0.275717	8.78735	71.7776	-1.09436	0.0695113	-0.0707518	-1.20437	-0.122117	-1.09436	6.23835	0.120064	0.0207689	0.0250999	-0.00546205	0.0695113	0.120064	0.00819353	0.00245449	0.000342543	-0.0170143	-0.0707518	0.0207689	0.00245449	0.00907447	0.00439282	-0.275717	-1.20437	0.0250999	0.000342543	0.00439282	0.0816404
CGA	6.91127	-7.55661	0.179823	-0.00630303	0.0135651	0.293047	-7.55661	68.7545	-1.0381	-0.0732922	-0.0650018	-1.25921	0.179823	-1.0381	6.13485	-0.10961	0.0221284	0.0282296	-0.00630303	-0.0732922	-0.10961	0.00773406	-0.00261831	-0.00011136	0.0135651	-0.0650018	0.0221284	-0.00261831	0.00932646	0.00374397	0.293047	-1.25921	0.0282296	-0.00011136	0.00374397	0.0792489
poli(CG)
CGC	7.34269	-8.88722	-0.340976	-0.00659932	0.00720978	0.281571	-8.88722	75.2404	1.77933	-0.0421866	-0.0509191	-1.20852	-0.340976	1.77933	5.71672	-0.093578	0.0544763	0.0341666	-0.00659932	-0.0421866	-0.093578	0.00778216	-0.00249741	-0.00129737	0.00720978	-0.0509191	0.0544763	-0.00249741	0.00920518	0.00135369	0.281571	-1.20852	0.0341666	-0.00129737	0.00135369	0.0820375
GCG	7.62013	9.28153	0.377865	-0.00388262	-0.00442242	-0.27322	9.28153	76.4655	1.80057	0.0510169	-0.0371253	-1.20291	0.377865	1.80057	5.87692	0.0990827	0.0603393	0.023112	-0.00388262	0.0510169	0.0990827	0.00793235	0.00241617	0.00134051	-0.00442242	-0.0371253	0.0603393	0.00241617	0.0087075	0.00117119	-0.27322	-1.20291	0.023112	0.00134051	0.00117119	0.0840095
AMG	7.09342	8.04359	0.401269	-0.000212656	0.00173625	-0.263034	8.04359	64.7874	0.416581	-0.0541552	-0.100696	-1.17158	0.401269	0.416581	5.63217	0.0950671	0.0107496	0.0249556	-0.000212656	-0.0541552	0.0950671	0.00867664	0.00268573	0.00212201	0.00173625	-0.100696	0.0107496	0.00268573	0.0102641	0.00326686	-0.263034	-1.17158	0.0249556	0.00212201	0.00326686	0.0786185
MGA	6.85766	-8.40871	0.540544	-0.00746402	0.0353438	0.255978	-8.40871	67.6125	-3.03726	-0.0263062	-0.118907	-1.21293	0.540544	-3.03726	6.20001	-0.108724	0.0506208	0.107525	-0.00746402	-0.0263062	-0.108724	0.00654171	-0.00227028	-0.00109723	0.0353438	-0.118907	0.0506208	-0.00227028	0.00994706	0.00708627	0.255978	-1.21293	0.107525	-0.00109723	0.00708627	0.0825253
AMG	6.7036	7.77947	0.489005	-0.00510323	-0.00616506	-0.259478	7.77947	64.7629	0.572809	-0.0705517	-0.0993535	-1.2725	0.489005	0.572809	5.62158	0.0953296	0.0204599	0.017261	-0.00510323	-0.0705517	0.0953296	0.00718983	0.0019049	0.00162879	-0.00616506	-0.0993535	0.0204599	0.0019049	0.00849494	0.0039337	-0.259478	-1.2725	0.017261	0.00162879	0.0039337	0.0823437
MGC	6.77576	-8.84761	-0.097724	0.00626257	0.0154645	0.242827	-8.84761	70.8635	-1.21084	-0.00722893	-0.150867	-1.22355	-0.097724	-1.21084	6.10349	-0.108893	0.0585054	0.0931609	0.00626257	-0.00722893	-0.108893	0.00728895	-0.00231556	-0.00171186	0.0154645	-0.150867	0.0585054	-0.00231556	0.0100652	0.00602469	0.242827	-1.22355	0.0931609	-0.00171186	0.00602469	0.0835651
AMG	6.70148	7.86856	0.47086	0.000383335	0.00425006	-0.24794	7.86856	64.6869	0.624369	-0.049632	-0.0995298	-1.23806	0.47086	0.624369	5.73187	0.102504	0.00989471	0.00813371	0.000383335	-0.049632	0.102504	0.0082035	0.00221826	0.00159021	0.00425006	-0.0995298	0.00989471	0.00221826	0.00943083	0.00284096	-0.24794	-1.23806	0.00813371	0.00159021	0.00284096	0.0800342
MGG	6.81905	-8.95366	-0.0158247	0.00468203	0.0158216	0.25626	-8.95366	70.903	-0.95502	-0.0779437	-0.11897	-1.31037	-0.0158247	-0.95502	5.78609	-0.111496	0.0549442	0.0613385	0.00468203	-0.0779437	-0.111496	0.00752151	-0.00209825	-0.00094485	0.0158216	-0.11897	0.0549442	-0.00209825	0.010048	0.00567801	0.25626	-1.31037	0.0613385	-0.00094485	0.00567801	0.0833532
AMG	7.01823	9.00313	0.247716	-0.0160836	-0.0159207	-0.286118	9.00313	67.644	-0.24017	-0.125937	-0.122999	-1.2952	0.247716	-0.24017	5.68801	0.0982877	0.0198832	0.0611752	-0.0160836	-0.125937	0.0982877	0.00690727	0.00151445	0.00159918	-0.0159207	-0.122999	0.0198832	0.00151445	0.00958475	0.00486637	-0.286118	-1.2952	0.0611752	0.00159918	0.00486637	0.0836382
MGT	7.00006	-8.96751	-0.187908	-0.0147325	0.0192034	0.282996	-8.96751	68.0817	-0.663947	0.12817	-0.134581	-1.26695	-0.187908	-0.663947	5.60027	-0.0978973	0.0247385	0.0761691	-0.0147325	0.12817	-0.0978973	0.00706654	-0.00167729	-0.00148391	0.0192034	-0.134581	0.0247385	-0.00167729	0.00983604	0.00511713	0.282996	-1.26695	0.0761691	-0.00148391	0.00511713	0.0830751
CMG	6.70116	8.29778	0.177848	0.0213557	-0.0063596	-0.248409	8.29778	70.4831	0.0982109	0.107351	-0.0886744	-1.2221	0.177848	0.0982109	6.15551	0.123697	0.0484131	0.00884498	0.0213557	0.107351	0.123697	0.0102231	0.0032416	0.001985	-0.0063596	-0.0886744	0.0484131	0.0032416	0.0112491	0.00379737	-0.248409	-1.2221	0.00884498	0.001985	0.00379737	0.0794894
MGA	6.45392	-7.55102	0.393363	0.00210723	0.0304171	0.277693	-7.55102	65.6513	-2.54521	-0.0413234	-0.119762	-1.27464	0.393363	-2.54521	6.31887	-0.121525	0.0194548	0.0557151	0.00210723	-0.0413234	-0.121525	0.00890991	-0.00211097	-0.000813991	0.0304171	-0.119762	0.0194548	-0.00211097	0.0105127	0.00662313	0.277693	-1.27464	0.0557151	-0.000813991	0.00662313	0.080642
CMG	6.63588	8.00539	0.200627	0.0132513	-0.00233761	-0.221906	8.00539	69.8268	0.102238	0.0475939	-0.102494	-1.17475	0.200627	0.102238	6.1997	0.117443	0.0320697	0.0200343	0.0132513	0.0475939	0.117443	0.00959236	0.00263346	0.00148314	-0.00233761	-0.102494	0.0320697	0.00263346	0.010606	0.00449559	-0.221906	-1.17475	0.0200343	0.00148314	0.00449559	0.0795612
MGC	6.6233	-8.4796	-0.0731066	0.0148136	0.0112669	0.244963	-8.4796	70.8427	-0.316338	-0.101174	-0.110936	-1.268	-0.0731066	-0.316338	6.2072	-0.125388	0.045099	0.0190464	0.0148136	-0.101174	-0.125388	0.00916065	-0.00232893	-0.00100407	0.0112669	-0.110936	0.045099	-0.00232893	0.0106745	0.00518731	0.244963	-1.268	0.0190464	-0.00100407	0.00518731	0.0811862
CMG	6.63869	8.46085	0.114626	0.0167821	-0.0110313	-0.243341	8.46085	71.1615	0.073804	0.105871	-0.0984162	-1.26629	0.114626	0.073804	6.27428	0.1373	0.0402543	0.0197364	0.0167821	0.105871	0.1373	0.0103829	0.00224853	0.00173823	-0.0110313	-0.0984162	0.0402543	0.00224853	0.0106126	0.00445069	-0.243341	-1.26629	0.0197364	0.00173823	0.00445069	0.0806743
MGG	6.76384	-8.54745	-0.128505	0.0159412	0.00835168	0.249371	-8.54745	70.8378	0.118138	-0.0691816	-0.101951	-1.24764	-0.128505	0.118138	6.18479	-0.131245	0.0429251	0.0180718	0.0159412	-0.0691816	-0.131245	0.00975364	-0.00279033	-0.00220634	0.00835168	-0.101951	0.0429251	-0.00279033	0.0110966	0.00414675	0.249371	-1.24764	0.0180718	-0.00220634	0.00414675	0.0801635
GMG	6.63457	7.90072	0.243381	0.0115069	0.00520103	-0.212844	7.90072	69.6314	-0.176645	0.0600694	-0.0922691	-1.13443	0.243381	-0.176645	6.34145	0.120394	0.0275353	0.00718202	0.0115069	0.0600694	0.120394	0.0103037	0.00319718	0.00189637	0.00520103	-0.0922691	0.0275353	0.00319718	0.0112373	0.00381978	-0.212844	-1.13443	0.00718202	0.00189637	0.00381978	0.0781191
MGA	6.62346	-7.68088	0.338431	0.0100643	0.0351416	0.266233	-7.68088	65.4767	-2.67791	-0.0624719	-0.134966	-1.24104	0.338431	-2.67791	6.41682	-0.113594	0.0368124	0.0684719	0.0100643	-0.0624719	-0.113594	0.00838492	-0.00204242	-0.000868599	0.0351416	-0.134966	0.0368124	-0.00204242	0.0105915	0.00743041	0.266233	-1.24104	0.0684719	-0.000868599	0.00743041	0.0804559
GMG	6.78553	8.10387	0.098716	0.0104307	-0.00564556	-0.23436	8.10387	69.7851	-0.472062	0.039173	-0.114549	-1.19112	0.098716	-0.472062	6.07999	0.106549	0.0444279	0.0222976	0.0104307	0.039173	0.106549	0.00850592	0.00252518	0.00137705	-0.00564556	-0.114549	0.0444279	0.00252518	0.00985823	0.00460971	-0.23436	-1.19112	0.0222976	0.00137705	0.00460971	0.0808677
MGC	6.25277	-6.88874	-0.0715038	0.0100496	0.00249023	0.25985	-6.88874	65.4585	-0.703489	-0.0461361	-0.109917	-1.26293	-0.0715038	-0.703489	6.13303	-0.107222	0.0452629	0.0205574	0.0100496	-0.0461361	-0.107222	0.00830821	-0.00252856	-0.000688163	0.00249023	-0.109917	0.0452629	-0.00252856	0.00968577	0.00495653	0.25985	-1.26293	0.0205574	-0.000688163	0.00495653	0.0774839
TMG	6.13856	6.4013	-0.254568	0.00480978	-0.018436	-0.269348	6.4013	60.8038	-2.50492	0.0414383	-0.0958655	-1.25525	-0.254568	-2.50492	6.37546	0.12009	0.0252009	0.0488984	0.00480978	0.0414383	0.12009	0.00958994	0.00308694	0.00147645	-0.018436	-0.0958655	0.0252009	0.00308694	0.0110897	0.00573197	-0.269348	-1.25525	0.0488984	0.00147645	0.00573197	0.0763098
MGA	6.66578	-8.08517	0.239365	0.0104733	0.0265603	0.246983	-8.08517	66.9362	-2.34754	-0.0716428	-0.113211	-1.17806	0.239365	-2.34754	6.56118	-0.122694	0.0210314	0.0441973	0.0104733	-0.0716428	-0.122694	0.00954346	-0.00264026	-0.00126114	0.0265603	-0.113211	0.0210314	-0.00264026	0.0110506	0.00668117	0.246983	-1.17806	0.0441973	-0.00126114	0.00668117	0.0798672
poli(MG)
MGM	6.7891	-8.37808	0.0654908	-0.00222653	0.01738	0.284806	-8.37808	66.194	-0.402447	0.0318421	-0.114114	-1.24412	0.0654908	-0.402447	5.79383	-0.107241	0.0361064	0.0651342	-0.00222653	0.0318421	-0.107241	0.00707627	-0.00144926	-0.00166991	0.01738	-0.114114	0.0361064	-0.00144926	0.0101791	0.00472127	0.284806	-1.24412	0.0651342	-0.00166991	0.00472127	0.0792807
MCG	6.9577	8.50555	0.0434281	0.00436366	-0.0156855	-0.256095	8.50555	66.0299	0.151071	-0.00229154	-0.0946739	-1.13832	0.0434281	0.151071	5.64818	0.0923597	0.0380276	0.0506972	0.00436366	-0.00229154	0.0923597	0.00653152	0.00157986	0.00132039	-0.0156855	-0.0946739	0.0380276	0.00157986	0.0102578	0.00377963	-0.256095	-1.13832	0.0506972	0.00132039	0.00377963	0.0778444
AHG	7.06179	8.45884	0.500618	0.00625343	0.00525734	-0.267593	8.45884	65.1627	1.10211	0.0111847	-0.0853273	-1.25793	0.500618	1.10211	5.81112	0.113107	0.00162163	-0.00871583	0.00625343	0.0111847	0.113107	0.0111025	0.00371776	0.000961095	0.00525734	-0.0853273	0.00162163	0.00371776	0.0107177	0.00252801	-0.267593	-1.25793	-0.00871583	0.000961095	0.00252801	0.083775
HGA	6.81675	-8.69835	0.40702	0.00404905	0.0438144	0.256737	-8.69835	67.9853	-2.80232	-0.0881438	-0.146218	-1.29026	0.40702	-2.80232	6.43079	-0.122842	0.0566036	0.122478	0.00404905	-0.0881438	-0.122842	0.0091537	-0.00393156	-0.00160604	0.0438144	-0.146218	0.0566036	-0.00393156	0.0123008	0.0074558	0.256737	-1.29026	0.122478	-0.00160604	0.0074558	0.0822087
AHG	7.1105	8.87394	0.31463	0.00553629	-0.0103029	-0.276831	8.87394	66.5488	0.385348	-0.00233105	-0.127285	-1.29264	0.31463	0.385348	5.67505	0.0998908	0.0112409	0.0440245	0.00553629	-0.00233105	0.0998908	0.00966227	0.00371545	0.00119686	-0.0103029	-0.127285	0.0112409	0.00371545	0.0114699	0.00462351	-0.276831	-1.29264	0.0440245	0.00119686	0.00462351	0.0842825
HGC	6.85908	-9.09452	-0.0979625	0.00487395	0.0183077	0.236429	-9.09452	71.1554	-0.556923	-0.0852636	-0.125131	-1.25115	-0.0979625	-0.556923	6.22475	-0.11894	0.0501668	0.0899019	0.00487395	-0.0852636	-0.11894	0.00994031	-0.00426902	-0.00118645	0.0183077	-0.125131	0.0501668	-0.00426902	0.0119512	0.00568005	0.236429	-1.25115	0.0899019	-0.00118645	0.00568005	0.0833969
AHG	7.08694	8.48116	0.46456	0.00518947	0.00184002	-0.270734	8.48116	66.3003	1.25575	-0.00483782	-0.088913	-1.28664	0.46456	1.25575	5.88776	0.113705	-0.00247681	0.00486306	0.00518947	-0.00483782	0.113705	0.011332	0.00381287	0.00125401	0.00184002	-0.088913	-0.00247681	0.00381287	0.0117297	0.00319954	-0.270734	-1.28664	0.00486306	0.00125401	0.00319954	0.0861084
HGG	6.92194	-9.63375	-0.0439811	0.0144055	0.0306615	0.254887	-9.63375	72.0362	-0.417626	-0.164143	-0.12128	-1.34043	-0.0439811	-0.417626	6.28572	-0.135847	0.0557606	0.0798064	0.0144055	-0.164143	-0.135847	0.0113265	-0.00360852	-0.00111504	0.0306615	-0.12128	0.0557606	-0.00360852	0.0128381	0.0061833	0.254887	-1.34043	0.0798064	-0.00111504	0.0061833	0.0829036
AHG	6.96748	9.23086	0.214583	-0.0186065	-0.0192386	-0.290027	9.23086	67.4638	0.122629	-0.141655	-0.101641	-1.25962	0.214583	0.122629	5.70362	0.0975715	0.0190364	0.0598807	-0.0186065	-0.141655	0.0975715	0.00688834	0.0015441	0.000798366	-0.0192386	-0.101641	0.0190364	0.0015441	0.0101163	0.00481559	-0.290027	-1.25962	0.0598807	0.000798366	0.00481559	0.082566
HGT	6.99952	-9.25458	-0.191017	-0.0147844	0.0185522	0.300847	-9.25458	67.3093	-0.264443	0.122659	-0.113954	-1.29757	-0.191017	-0.264443	5.67261	-0.101567	0.0237459	0.0653465	-0.0147844	0.122659	-0.101567	0.00710897	-0.00156222	-0.00161814	0.0185522	-0.113954	0.0237459	-0.00156222	0.0101712	0.00522129	0.300847	-1.29757	0.0653465	-0.00161814	0.00522129	0.0842545
CHG	6.95784	9.09033	0.161448	0.0211998	-0.0132379	-0.26374	9.09033	71.345	0.367662	0.165096	-0.0726776	-1.31828	0.161448	0.367662	6.54901	0.14572	0.0306051	0.00104995	0.0211998	0.165096	0.14572	0.0123394	0.00351211	0.000325651	-0.0132379	-0.0726776	0.0306051	0.00351211	0.0122849	0.00334028	-0.26374	-1.31828	0.00104995	0.000325651	0.00334028	0.0842604
HGA	6.95682	-9.06514	0.258194	0.014265	0.0315396	0.270632	-9.06514	69.1083	-2.04733	-0.0929031	-0.11102	-1.29492	0.258194	-2.04733	6.56568	-0.133907	0.0208576	0.0673287	0.014265	-0.0929031	-0.133907	0.011137	-0.00345987	-0.000750759	0.0315396	-0.11102	0.0208576	-0.00345987	0.0119989	0.00560611	0.270632	-1.29492	0.0673287	-0.000750759	0.00560611	0.0858851
CHG	6.95707	8.65846	0.194886	0.011777	-0.0014609	-0.244332	8.65846	70.7592	0.289312	0.0934215	-0.0834179	-1.26938	0.194886	0.289312	6.37385	0.128898	0.028091	0.0234418	0.011777	0.0934215	0.128898	0.0115477	0.00418195	0.00107425	-0.0014609	-0.0834179	0.028091	0.00418195	0.0117604	0.00348244	-0.244332	-1.26938	0.0234418	0.00107425	0.00348244	0.0859999
HGC	6.87513	-9.05455	-0.0211634	0.0164161	0.0197648	0.263524	-9.05455	71.7082	-0.379558	-0.146611	-0.107817	-1.3359	-0.0211634	-0.379558	6.42028	-0.140297	0.0448865	0.0452183	0.0164161	-0.146611	-0.140297	0.0118858	-0.00382485	-0.000900791	0.0197648	-0.107817	0.0448865	-0.00382485	0.0120813	0.00446187	0.263524	-1.3359	0.0452183	-0.000900791	0.00446187	0.0828308
CHG	7.02271	9.41026	0.191169	0.0242625	-0.0108769	-0.270247	9.41026	73.2517	0.73656	0.17664	-0.0684655	-1.36384	0.191169	0.73656	6.55694	0.148513	0.0316774	0.00464255	0.0242625	0.17664	0.148513	0.0129403	0.00334891	-0.00029359	-0.0108769	-0.0684655	0.0316774	0.00334891	0.0122163	0.00328073	-0.270247	-1.36384	0.00464255	-0.00029359	0.00328073	0.0870747
HGG	6.98552	-9.24058	-0.224791	0.0202065	0.00668446	0.266081	-9.24058	72.4565	0.75669	-0.146175	-0.0582279	-1.31955	-0.224791	0.75669	6.66445	-0.151664	0.0346606	0.00350519	0.0202065	-0.146175	-0.151664	0.0124173	-0.00375921	-0.000961562	0.00668446	-0.0582279	0.0346606	-0.00375921	0.0127676	0.0029655	0.266081	-1.31955	0.00350519	-0.000961562	0.0029655	0.084945
GHG	6.89939	8.57751	0.119465	0.0121222	-0.00805024	-0.246002	8.57751	69.0717	-0.0216684	0.0840822	-0.0811922	-1.23273	0.119465	-0.0216684	6.42478	0.127826	0.0169801	0.0182988	0.0121222	0.0840822	0.127826	0.0111341	0.00372483	0.00122052	-0.00805024	-0.0811922	0.0169801	0.00372483	0.0120757	0.00383319	-0.246002	-1.23273	0.0182988	0.00122052	0.00383319	0.0843073
HGA	6.94401	-9.05772	0.332024	0.0170553	0.0367148	0.270107	-9.05772	68.9219	-2.53134	-0.119778	-0.131792	-1.31684	0.332024	-2.53134	6.68282	-0.133402	0.0371041	0.0905011	0.0170553	-0.119778	-0.133402	0.010966	-0.00338744	-0.000448877	0.0367148	-0.131792	0.0371041	-0.00338744	0.0123476	0.00653762	0.270107	-1.31684	0.0905011	-0.000448877	0.00653762	0.085372
GHG	7.06041	8.76621	0.0280872	0.00785934	-0.0107656	-0.238342	8.76621	70.7624	-0.396981	0.0780383	-0.115516	-1.2146	0.0280872	-0.396981	6.34332	0.118261	0.0402132	0.0593139	0.00785934	0.0780383	0.118261	0.0105625	0.00441636	0.0014456	-0.0107656	-0.115516	0.0402132	0.00441636	0.0110245	0.00419442	-0.238342	-1.2146	0.0593139	0.0014456	0.00419442	0.0826897
HGC	6.9291	-8.8113	-0.0991871	0.0130555	0.0124977	0.237086	-8.8113	70.7157	-0.414479	-0.0917694	-0.1126	-1.24862	-0.0991871	-0.414479	6.25665	-0.114294	0.0444078	0.0610844	0.0130555	-0.0917694	-0.114294	0.0101439	-0.0042067	-0.000927606	0.0124977	-0.1126	0.0444078	-0.0042067	0.0112746	0.00392097	0.237086	-1.24862	0.0610844	-0.000927606	0.00392097	0.0836766
THG	6.67639	8.17183	-0.267136	0.00646923	-0.0282894	-0.256846	8.17183	65.5127	-2.39016	0.0297625	-0.115936	-1.14037	-0.267136	-2.39016	6.36229	0.120314	0.0234521	0.0566495	0.00646923	0.0297625	0.120314	0.00888167	0.00303733	0.00217921	-0.0282894	-0.115936	0.0234521	0.00303733	0.0108854	0.00620339	-0.256846	-1.14037	0.0566495	0.00217921	0.00620339	0.0775672
HGA	6.42218	-7.54547	0.260483	0.00606049	0.0260443	0.267794	-7.54547	63.8986	-2.5687	-0.0380451	-0.114428	-1.20671	0.260483	-2.5687	6.45088	-0.127772	0.0282401	0.067248	0.00606049	-0.0380451	-0.127772	0.00936568	-0.00319744	-0.00204196	0.0260443	-0.114428	0.0282401	-0.00319744	0.0108259	0.00638786	0.267794	-1.20671	0.067248	-0.00204196	0.00638786	0.0785142
poli(HG)
HGH	7.11598	-9.23312	-0.0860946	-0.000899795	0.0171059	0.269972	-9.23312	68.6938	0.540674	0.00878565	-0.122666	-1.202	-0.0860946	0.540674	6.28256	-0.112683	0.0272739	0.0605208	-0.000899795	0.00878565	-0.112683	0.00760834	-0.00139194	-0.00108562	0.0171059	-0.122666	0.0272739	-0.00139194	0.0106775	0.00530035	0.269972	-1.202	0.0605208	-0.00108562	0.00530035	0.0808824
GHG	6.94679	8.9984	0.152517	0.000671811	-0.0206796	-0.27667	8.9984	66.7802	0.788428	-0.00560432	-0.0995916	-1.15483	0.152517	0.788428	6.06552	0.104125	0.032944	0.0487409	0.000671811	-0.00560432	0.104125	0.00685486	0.00152922	0.00087554	-0.0206796	-0.0995916	0.032944	0.00152922	0.0109915	0.00403528	-0.27667	-1.15483	0.0487409	0.00087554	0.00403528	0.0784017

## Sheet: Sheet2
AHG	7.06179	8.45884	0.500618	0.00625343	0.00525734	-0.267593	8.45884	65.1627	1.10211	0.0111847	-0.0853273	-1.25793	0.500618	1.10211	5.81112	0.113107	0.00162163	-0.00871583	0.00625343	0.0111847	0.113107	0.0111025	0.00371776	0.000961095	0.00525734	-0.0853273	0.00162163	0.00371776	0.0107177	0.00252801	-0.267593	-1.25793	-0.00871583	0.000961095	0.00252801	0.083775
HGA	6.81675	-8.69835	0.40702	0.00404905	0.0438144	0.256737	-8.69835	67.9853	-2.80232	-0.0881438	-0.146218	-1.29026	0.40702	-2.80232	6.43079	-0.122842	0.0566036	0.122478	0.00404905	-0.0881438	-0.122842	0.0091537	-0.00393156	-0.00160604	0.0438144	-0.146218	0.0566036	-0.00393156	0.0123008	0.0074558	0.256737	-1.29026	0.122478	-0.00160604	0.0074558	0.0822087
AHG	7.1105	8.87394	0.31463	0.00553629	-0.0103029	-0.276831	8.87394	66.5488	0.385348	-0.00233105	-0.127285	-1.29264	0.31463	0.385348	5.67505	0.0998908	0.0112409	0.0440245	0.00553629	-0.00233105	0.0998908	0.00966227	0.00371545	0.00119686	-0.0103029	-0.127285	0.0112409	0.00371545	0.0114699	0.00462351	-0.276831	-1.29264	0.0440245	0.00119686	0.00462351	0.0842825
HGC	6.85908	-9.09452	-0.0979625	0.00487395	0.0183077	0.236429	-9.09452	71.1554	-0.556923	-0.0852636	-0.125131	-1.25115	-0.0979625	-0.556923	6.22475	-0.11894	0.0501668	0.0899019	0.00487395	-0.0852636	-0.11894	0.00994031	-0.00426902	-0.00118645	0.0183077	-0.125131	0.0501668	-0.00426902	0.0119512	0.00568005	0.236429	-1.25115	0.0899019	-0.00118645	0.00568005	0.0833969
AHG	7.08694	8.48116	0.46456	0.00518947	0.00184002	-0.270734	8.48116	66.3003	1.25575	-0.00483782	-0.088913	-1.28664	0.46456	1.25575	5.88776	0.113705	-0.00247681	0.00486306	0.00518947	-0.00483782	0.113705	0.011332	0.00381287	0.00125401	0.00184002	-0.088913	-0.00247681	0.00381287	0.0117297	0.00319954	-0.270734	-1.28664	0.00486306	0.00125401	0.00319954	0.0861084
HGG	6.92194	-9.63375	-0.0439811	0.0144055	0.0306615	0.254887	-9.63375	72.0362	-0.417626	-0.164143	-0.12128	-1.34043	-0.0439811	-0.417626	6.28572	-0.135847	0.0557606	0.0798064	0.0144055	-0.164143	-0.135847	0.0113265	-0.00360852	-0.00111504	0.0306615	-0.12128	0.0557606	-0.00360852	0.0128381	0.0061833	0.254887	-1.34043	0.0798064	-0.00111504	0.0061833	0.0829036
AHG	6.96748	9.23086	0.214583	-0.0186065	-0.0192386	-0.290027	9.23086	67.4638	0.122629	-0.141655	-0.101641	-1.25962	0.214583	0.122629	5.70362	0.0975715	0.0190364	0.0598807	-0.0186065	-0.141655	0.0975715	0.00688834	0.0015441	0.000798366	-0.0192386	-0.101641	0.0190364	0.0015441	0.0101163	0.00481559	-0.290027	-1.25962	0.0598807	0.000798366	0.00481559	0.082566
HGT	6.99952	-9.25458	-0.191017	-0.0147844	0.0185522	0.300847	-9.25458	67.3093	-0.264443	0.122659	-0.113954	-1.29757	-0.191017	-0.264443	5.67261	-0.101567	0.0237459	0.0653465	-0.0147844	0.122659	-0.101567	0.00710897	-0.00156222	-0.00161814	0.0185522	-0.113954	0.0237459	-0.00156222	0.0101712	0.00522129	0.300847	-1.29757	0.0653465	-0.00161814	0.00522129	0.0842545
CHG	6.95784	9.09033	0.161448	0.0211998	-0.0132379	-0.26374	9.09033	71.345	0.367662	0.165096	-0.0726776	-1.31828	0.161448	0.367662	6.54901	0.14572	0.0306051	0.00104995	0.0211998	0.165096	0.14572	0.0123394	0.00351211	0.000325651	-0.0132379	-0.0726776	0.0306051	0.00351211	0.0122849	0.00334028	-0.26374	-1.31828	0.00104995	0.000325651	0.00334028	0.0842604
HGA	6.95682	-9.06514	0.258194	0.014265	0.0315396	0.270632	-9.06514	69.1083	-2.04733	-0.0929031	-0.11102	-1.29492	0.258194	-2.04733	6.56568	-0.133907	0.0208576	0.0673287	0.014265	-0.0929031	-0.133907	0.011137	-0.00345987	-0.000750759	0.0315396	-0.11102	0.0208576	-0.00345987	0.0119989	0.00560611	0.270632	-1.29492	0.0673287	-0.000750759	0.00560611	0.0858851
CHG	6.95707	8.65846	0.194886	0.011777	-0.0014609	-0.244332	8.65846	70.7592	0.289312	0.0934215	-0.0834179	-1.26938	0.194886	0.289312	6.37385	0.128898	0.028091	0.0234418	0.011777	0.0934215	0.128898	0.0115477	0.00418195	0.00107425	-0.0014609	-0.0834179	0.028091	0.00418195	0.0117604	0.00348244	-0.244332	-1.26938	0.0234418	0.00107425	0.00348244	0.0859999
HGC	6.87513	-9.05455	-0.0211634	0.0164161	0.0197648	0.263524	-9.05455	71.7082	-0.379558	-0.146611	-0.107817	-1.3359	-0.0211634	-0.379558	6.42028	-0.140297	0.0448865	0.0452183	0.0164161	-0.146611	-0.140297	0.0118858	-0.00382485	-0.000900791	0.0197648	-0.107817	0.0448865	-0.00382485	0.0120813	0.00446187	0.263524	-1.3359	0.0452183	-0.000900791	0.00446187	0.0828308
CHG	7.02271	9.41026	0.191169	0.0242625	-0.0108769	-0.270247	9.41026	73.2517	0.73656	0.17664	-0.0684655	-1.36384	0.191169	0.73656	6.55694	0.148513	0.0316774	0.00464255	0.0242625	0.17664	0.148513	0.0129403	0.00334891	-0.00029359	-0.0108769	-0.0684655	0.0316774	0.00334891	0.0122163	0.00328073	-0.270247	-1.36384	0.00464255	-0.00029359	0.00328073	0.0870747
HGG	6.98552	-9.24058	-0.224791	0.0202065	0.00668446	0.266081	-9.24058	72.4565	0.75669	-0.146175	-0.0582279	-1.31955	-0.224791	0.75669	6.66445	-0.151664	0.0346606	0.00350519	0.0202065	-0.146175	-0.151664	0.0124173	-0.00375921	-0.000961562	0.00668446	-0.0582279	0.0346606	-0.00375921	0.0127676	0.0029655	0.266081	-1.31955	0.00350519	-0.000961562	0.0029655	0.084945
GHG	6.89939	8.57751	0.119465	0.0121222	-0.00805024	-0.246002	8.57751	69.0717	-0.0216684	0.0840822	-0.0811922	-1.23273	0.119465	-0.0216684	6.42478	0.127826	0.0169801	0.0182988	0.0121222	0.0840822	0.127826	0.0111341	0.00372483	0.00122052	-0.00805024	-0.0811922	0.0169801	0.00372483	0.0120757	0.00383319	-0.246002	-1.23273	0.0182988	0.00122052	0.00383319	0.0843073
HGA	6.94401	-9.05772	0.332024	0.0170553	0.0367148	0.270107	-9.05772	68.9219	-2.53134	-0.119778	-0.131792	-1.31684	0.332024	-2.53134	6.68282	-0.133402	0.0371041	0.0905011	0.0170553	-0.119778	-0.133402	0.010966	-0.00338744	-0.000448877	0.0367148	-0.131792	0.0371041	-0.00338744	0.0123476	0.00653762	0.270107	-1.31684	0.0905011	-0.000448877	0.00653762	0.085372
GHG	7.06041	8.76621	0.0280872	0.00785934	-0.0107656	-0.238342	8.76621	70.7624	-0.396981	0.0780383	-0.115516	-1.2146	0.0280872	-0.396981	6.34332	0.118261	0.0402132	0.0593139	0.00785934	0.0780383	0.118261	0.0105625	0.00441636	0.0014456	-0.0107656	-0.115516	0.0402132	0.00441636	0.0110245	0.00419442	-0.238342	-1.2146	0.0593139	0.0014456	0.00419442	0.0826897
HGC	6.9291	-8.8113	-0.0991871	0.0130555	0.0124977	0.237086	-8.8113	70.7157	-0.414479	-0.0917694	-0.1126	-1.24862	-0.0991871	-0.414479	6.25665	-0.114294	0.0444078	0.0610844	0.0130555	-0.0917694	-0.114294	0.0101439	-0.0042067	-0.000927606	0.0124977	-0.1126	0.0444078	-0.0042067	0.0112746	0.00392097	0.237086	-1.24862	0.0610844	-0.000927606	0.00392097	0.0836766
THG	6.67639	8.17183	-0.267136	0.00646923	-0.0282894	-0.256846	8.17183	65.5127	-2.39016	0.0297625	-0.115936	-1.14037	-0.267136	-2.39016	6.36229	0.120314	0.0234521	0.0566495	0.00646923	0.0297625	0.120314	0.00888167	0.00303733	0.00217921	-0.0282894	-0.115936	0.0234521	0.00303733	0.0108854	0.00620339	-0.256846	-1.14037	0.0566495	0.00217921	0.00620339	0.0775672
HGA	6.42218	-7.54547	0.260483	0.00606049	0.0260443	0.267794	-7.54547	63.8986	-2.5687	-0.0380451	-0.114428	-1.20671	0.260483	-2.5687	6.45088	-0.127772	0.0282401	0.067248	0.00606049	-0.0380451	-0.127772	0.00936568	-0.00319744	-0.00204196	0.0260443	-0.114428	0.0282401	-0.00319744	0.0108259	0.00638786	0.267794	-1.20671	0.067248	-0.00204196	0.00638786	0.0785142
poli(HG)
HGH	7.11598	-9.23312	-0.0860946	-0.000899795	0.0171059	0.269972	-9.23312	68.6938	0.540674	0.00878565	-0.122666	-1.202	-0.0860946	0.540674	6.28256	-0.112683	0.0272739	0.0605208	-0.000899795	0.00878565	-0.112683	0.00760834	-0.00139194	-0.00108562	0.0171059	-0.122666	0.0272739	-0.00139194	0.0106775	0.00530035	0.269972	-1.202	0.0605208	-0.00108562	0.00530035	0.0808824
GHG	6.94679	8.9984	0.152517	0.000671811	-0.0206796	-0.27667	8.9984	66.7802	0.788428	-0.00560432	-0.0995916	-1.15483	0.152517	0.788428	6.06552	0.104125	0.032944	0.0487409	0.000671811	-0.00560432	0.104125	0.00685486	0.00152922	0.00087554	-0.0206796	-0.0995916	0.032944	0.00152922	0.0109915	0.00403528	-0.27667	-1.15483	0.0487409	0.00087554	0.00403528	0.0784017
