# Supplementary material for: The Impact of the HydroxyMethylCytosine epigenetic signature on DNA structure and function
Source: PLoS Comput Biol. 2021 Nov 8;17(11):e1009547. doi: 10.1371/journal.pcbi.1009547 (PMC8601608; doi:10.1371/journal.pcbi.1009547)
Supplement: S3 File — (TXT) [file pcbi.1009547.s003.txt]

ORDER BASE PAIR PARAMETERS:SHIFT;SLIDE;RISE;TILT;ROLL;TWIST
FORCE CONSTANTS MATRIX (6X6)
AVERAGE VALUES
STANDARD DEVIATION

AHGA 

1.961489 -0.46712 -0.071809 -0.062128 -0.00389 -0.020121
-0.46712 3.309416 0.349804 0.000829 -0.007236 -0.078212
-0.071809 0.349804 9.087657 -0.026749 -0.208746 -0.255582
-0.062128 0.000829 -0.026749 0.037407 0.002366 0.000975
-0.00389 -0.007236 -0.208746 0.002366 0.025074 0.010856
-0.020121 -0.078212 -0.255582 0.000975 0.010856 0.025146
0.171986 0.002773 3.061748 1.339483 13.692199 27.193393
0.585017 0.455758 0.316243 4.108612 5.632877 6.330085

AHGC

1.973978 -0.201041 -0.223287 -0.072126 0.012819 0.022384
-0.201041 3.14032 0.753408 0.009579 -0.020773 -0.093349
-0.223287 0.753408 8.590206 -0.013844 -0.175982 -0.248557
-0.072126 0.009579 -0.013844 0.039692 0.001356 0.000368
0.012819 -0.020773 -0.175982 0.001356 0.023642 0.010976
0.022384 -0.093349 -0.248557 0.000368 0.010976 0.026148
0.092534 -0.069302 3.161078 0.310983 13.196257 30.771506
0.570916 0.461542 0.315334 4.006324 5.725644 6.163702

AHGG

2.03642 -0.366039 -0.097468 -0.055566 0.002017 -0.000271
-0.366039 3.420824 0.330662 -0.004765 0.005687 -0.083058
-0.097468 0.330662 9.630075 -0.012039 -0.212025 -0.261129
-0.055566 -0.004765 -0.012039 0.039825 0.001955 0.001115
0.002017 0.005687 -0.212025 0.001955 0.027313 0.011611
-0.000271 -0.083058 -0.261129 0.001115 0.011611 0.026371
0.132846 -0.043427 3.023313 0.101736 12.473294 28.806023
0.556854 0.445018 0.299969 3.942941 5.390369 6.093642

AHGT

1.502366 -0.037714 0.053319 -0.14543 0.003947 0.009498
-0.037714 2.848367 1.612571 -0.001664 0.003495 -0.098753
0.053319 1.612571 6.652294 -0.00757 -0.088285 -0.22633
-0.14543 -0.001664 -0.00757 0.030572 2.9e-05 5.7e-05
0.003947 0.003495 -0.088285 2.9e-05 0.016519 0.006557
0.009498 -0.098753 -0.22633 5.7e-05 0.006557 0.027137
-0.051792 -0.238298 3.596359 -0.565527 11.125128 38.908363
0.858149 0.509262 0.367833 6.001004 6.451281 5.815505

CHGA

2.302234 -0.097058 -0.049347 -0.046091 -0.005512 -0.011532
-0.097058 3.954952 -0.43998 0.009101 0.020235 -0.084772
-0.049347 -0.43998 11.207103 -0.015647 -0.26324 -0.273579
-0.046091 0.009101 -0.015647 0.038827 0.000782 0.000898
-0.005512 0.020235 -0.26324 0.000782 0.028441 0.011735
-0.011532 -0.084772 -0.273579 0.000898 0.011735 0.028246
0.010421 -0.017067 2.871255 1.041256 12.669865 23.491976
0.51482 0.41429 0.283686 3.955025 5.357603 5.770625

CHGC

2.168591 -0.122556 0.118946 -0.043273 -0.007872 -0.009617
-0.122556 3.921228 -0.072449 -0.01768 0.014219 -0.097564
0.118946 -0.072449 10.665286 0.003779 -0.24013 -0.270455
-0.043273 -0.01768 0.003779 0.040985 0.00036 0.000237
-0.007872 0.014219 -0.24013 0.00036 0.027275 0.010635
-0.009617 -0.097564 -0.270455 0.000237 0.010635 0.026419
0.018676 -0.052623 2.923698 -0.150158 12.443922 25.752223
0.529684 0.421413 0.291361 3.847824 5.383768 6.099441

CHGG

2.396155 0.05729 0.063847 -0.042344 0.002747 0.010405
0.05729 4.286504 -0.335081 -0.000168 0.034163 -0.084358
0.063847 -0.335081 11.536937 0.006052 -0.24631 -0.28769
-0.042344 -0.000168 0.006052 0.039629 -0.000327 0.000106
0.002747 0.034163 -0.24631 -0.000327 0.028028 0.010789
0.010405 -0.084358 -0.28769 0.000106 0.010789 0.026423
-0.033006 -0.051345 2.808866 -0.119555 11.037607 24.721102
0.503171 0.399433 0.28133 3.903796 5.309235 6.09201

GHGA

2.294023 -0.17402 0.015701 -0.045884 -0.015619 -0.013994
-0.17402 3.712317 -0.340018 -0.007038 0.002003 -0.101849
0.015701 -0.340018 10.927556 -0.017933 -0.27106 -0.256781
-0.045884 -0.007038 -0.017933 0.039782 0.00108 0.000693
-0.015619 0.002003 -0.27106 0.00108 0.02967 0.012907
-0.013994 -0.101849 -0.256781 0.000693 0.012907 0.029814
0.104374 0.024585 2.942691 0.582853 13.972869 24.308678
0.517511 0.434108 0.28338 3.907291 5.319615 5.632198

GHGC

1.959996 0.025228 -0.092193 -0.050028 0.00405 0.000224
0.025228 3.660251 0.298505 -0.000254 -0.020906 -0.115721
-0.092193 0.298505 9.474251 -0.004583 -0.19177 -0.250863
-0.050028 -0.000254 -0.004583 0.041205 0.000241 0.000316
0.00405 -0.020906 -0.19177 0.000241 0.025377 0.01004
0.000224 -0.115721 -0.250863 0.000316 0.01004 0.024625
0.027369 -0.04627 3.046177 -0.052657 13.141151 27.538403
0.558642 0.444793 0.305439 3.851537 5.434872 6.540902

THGA

1.381407 -0.048683 -0.073371 -0.070207 0.003931 -0.002625
-0.048683 2.975867 0.145619 -0.002314 0.002323 -0.085371
-0.073371 0.145619 8.986297 -0.00527 -0.20558 -0.279518
-0.070207 -0.002314 -0.00527 0.032385 4.4e-05 -2.1e-05
0.003931 0.002323 -0.20558 4.4e-05 0.024328 0.012617
-0.002625 -0.085371 -0.279518 -2.1e-05 0.012617 0.025608
0.054709 -0.005296 3.028782 0.084331 13.566723 24.487498
0.69589 0.485869 0.32751 4.536555 5.931811 6.85642


------------------

AMGA 

1.293976 -0.440488 -0.14285 -0.09422 0.01752 -0.010384
-0.440488 2.882579 1.023511 -0.007505 0.008489 -0.069546
-0.14285 1.023511 7.785798 -0.032986 -0.11672 -0.276661
-0.09422 -0.007505 -0.032986 0.031847 0.001088 -0.001164
0.01752 0.008489 -0.11672 0.001088 0.018269 0.009325
-0.010384 -0.069546 -0.276661 -0.001164 0.009325 0.024671
0.428045 0.073756 3.254801 2.471892 12.279753 30.564823
0.85197 0.511167 0.364378 5.169547 6.738153 7.312396


AMGC

1.085073 -0.065723 -0.152095 -0.101699 -0.000603 0.003869
-0.065723 2.800174 1.26208 -0.003277 0.004576 -0.078458
-0.152095 1.26208 7.067357 -0.006262 -0.07261 -0.249752
-0.101699 -0.003277 -0.006262 0.031398 0.000997 0.002006
-0.000603 0.004576 -0.07261 0.000997 0.01572 0.007486
0.003869 -0.078458 -0.249752 0.002006 0.007486 0.02434
-0.064423 -0.093799 3.323707 0.267471 11.185153 32.727878
0.888737 0.492686 0.366363 5.232877 6.726066 6.697222

AMGG

1.106251 -0.251153 -0.130236 -0.087296 0.008949 -0.004789
-0.251153 2.740802 1.19615 -0.023568 0.006301 -0.079824
-0.130236 1.19615 7.669385 -0.018815 -0.09698 -0.272515
-0.087296 -0.023568 -0.018815 0.030956 0.000995 0.00157
0.008949 0.006301 -0.09698 0.000995 0.018503 0.008909
-0.004789 -0.079824 -0.272515 0.00157 0.008909 0.024042
0.196022 -0.016812 3.182124 0.694693 11.045035 30.671533
0.862951 0.51552 0.362034 5.064373 6.428354 7.151018

AMGT

1.310472 0.026695 0.037842 -0.13331 -0.003213 -0.006036
0.026695 2.724528 1.756786 -9.2e-05 0.009567 -0.08509
0.037842 1.756786 6.694262 0.001005 -0.077589 -0.220413
-0.13331 -9.2e-05 0.001005 0.031248 -0.000214 0.000831
-0.003213 0.009567 -0.077589 -0.000214 0.015859 0.005631
-0.006036 -0.08509 -0.220413 0.000831 0.005631 0.024717
-0.068676 -0.221509 3.594634 -0.115367 11.255565 37.761753
0.894351 0.526468 0.375063 5.792588 6.53833 6.028431

CMGA

1.339076 -0.342778 -0.110582 -0.057872 0.000211 -0.028803
-0.342778 3.213902 0.290319 -0.000439 0.006265 -0.099274
-0.110582 0.290319 9.35326 -0.025357 -0.158985 -0.283821
-0.057872 -0.000439 -0.025357 0.032932 0.001148 -0.002384
0.000211 0.006265 -0.158985 0.001148 0.022582 0.011001
-0.028803 -0.099274 -0.283821 -0.002384 0.011001 0.027375
0.166887 0.031049 2.98204 1.641625 11.583077 25.438093
0.756664 0.49698 0.320308 4.591085 5.949609 7.069128

CMGC

1.198277 -0.177341 0.101783 -0.06486 0.006598 -0.003771
-0.177341 3.512579 0.333012 -0.020802 0.01455 -0.105559
0.101783 0.333012 9.308959 -0.011348 -0.140755 -0.27891
-0.06486 -0.020802 -0.011348 0.032574 1e-05 0.000452
0.006598 0.01455 -0.140755 1e-05 0.021436 0.009586
-0.003771 -0.105559 -0.27891 0.000452 0.009586 0.026638
0.098363 -0.01836 3.010693 -0.220479 11.405319 27.007506
0.753216 0.459488 0.310343 4.540298 5.928613 6.55836

CMGG

1.271275 0.070078 0.106409 -0.057945 -0.009037 0.000464
0.070078 3.317383 0.175518 -0.001183 0.019435 -0.094304
0.106409 0.175518 9.461437 0.004104 -0.155323 -0.284546
-0.057945 -0.001183 0.004104 0.031772 -0.000656 -6.7e-05
-0.009037 0.019435 -0.155323 -0.000656 0.022506 0.01027
0.000464 -0.094304 -0.284546 -6.7e-05 0.01027 0.02724
-0.100151 -0.014024 2.945779 -0.018206 11.180657 26.426567
0.716286 0.464194 0.309149 4.514596 5.844858 6.437222

GMGA

1.334772 -0.282681 -0.067212 -0.063138 0.003196 -0.033522
-0.282681 3.575838 0.326566 -0.009379 -0.001867 -0.104881
-0.067212 0.326566 9.302285 -0.016335 -0.158487 -0.274351
-0.063138 -0.009379 -0.016335 0.033974 0.00129 -0.000754
0.003196 -0.001867 -0.158487 0.00129 0.022787 0.011076
-0.033522 -0.104881 -0.274351 -0.000754 0.011076 0.028523
0.202081 0.014859 3.040832 0.936352 12.540401 25.638998
0.751348 0.457844 0.309198 4.468311 5.86165 6.546265

GMGC

1.066921 -0.016621 -0.071265 -0.064252 0.004934 0.0028
-0.016621 3.557767 0.540823 -0.003798 -0.002201 -0.101455
-0.071265 0.540823 8.476459 0.000478 -0.101089 -0.270082
-0.064252 -0.003798 0.000478 0.032618 0.000142 -0.000231
0.004934 -0.002201 -0.101089 0.000142 0.01873 0.009249
0.0028 -0.101455 -0.270082 -0.000231 0.009249 0.02644
0.0218 -0.069429 3.098509 -0.050081 11.896866 27.531034
0.794439 0.440297 0.324112 4.541007 6.258045 6.582046

TMGA

1.415509 -0.048287 -0.032275 -0.06844 -0.001178 -0.007384
-0.048287 3.512857 0.07534 0.006601 0.003109 -0.098393
-0.032275 0.07534 9.470925 -0.008115 -0.203295 -0.28537
-0.06844 0.006601 -0.008115 0.033788 0.000569 0.000138
-0.001178 0.003109 -0.203295 0.000569 0.025215 0.012233
-0.007384 -0.098393 -0.28537 0.000138 0.012233 0.027388
0.019137 0.000934 2.972285 0.084681 13.115109 23.066734
0.682772 0.448357 0.314187 4.410495 5.668818 6.451883


----------------------


ACGA 

1.278656 -0.505515 -0.065187 -0.134959 0.019495 0.010462
-0.505515 2.909192 1.270775 -0.002567 -0.003621 -0.104759
-0.065187 1.270775 7.908036 -0.016293 -0.09153 -0.277886
-0.134959 -0.002567 -0.016293 0.033829 -0.000772 0.000569
0.019495 -0.003621 -0.09153 -0.000772 0.016415 0.006652
0.010462 -0.104759 -0.277886 0.000569 0.006652 0.02558
0.628558 0.232068 3.281457 3.695561 6.872048 35.331095
0.973163 0.529767 0.349654 5.694187 6.535397 6.619209

ACGC

1.338861 -0.02203 -0.121623 -0.156183 -0.001833 -0.00201
-0.02203 2.76629 1.552879 -0.004837 0.01486 -0.094772
-0.121623 1.552879 7.191863 -0.002326 -0.053742 -0.232452
-0.156183 -0.004837 -0.002326 0.034967 0.000163 0.001345
-0.001833 0.01486 -0.053742 0.000163 0.014687 0.00358
-0.00201 -0.094772 -0.232452 0.001345 0.00358 0.023483
-0.187242 -0.031247 3.391236 -0.585409 6.629124 37.320041
0.963074 0.514706 0.356158 5.957813 6.59049 6.341347

ACGG

1.157031 -0.311433 -0.075216 -0.139106 0.011122 0.01491
-0.311433 2.788861 1.365795 -0.022833 0.001222 -0.110174
-0.075216 1.365795 7.868974 -0.009415 -0.063613 -0.245844
-0.139106 -0.022833 -0.009415 0.033674 0.000121 0.001793
0.011122 0.001222 -0.063613 0.000121 0.015473 0.004732
0.01491 -0.110174 -0.245844 0.001793 0.004732 0.025231
0.18542 0.169284 3.291113 0.602846 5.700369 36.643722
1.078624 0.536473 0.332501 6.219522 6.486855 6.275704

ACGT

1.569972 0.124334 -0.008175 -0.172901 -0.00521 -0.012273
0.124334 3.142772 1.738211 -0.001961 0.030021 -0.108821
-0.008175 1.738211 7.283798 -0.004419 -0.074551 -0.204274
-0.172901 -0.001961 -0.004419 0.036028 0.000352 0.000378
-0.00521 0.030021 -0.074551 0.000352 0.015629 0.002402
-0.012273 -0.108821 -0.204274 0.000378 0.002402 0.029133
-0.132232 -0.054545 3.588476 -0.504199 7.249987 41.401487
0.901189 0.496764 0.339776 5.924275 6.526882 5.20489

CCGA

1.013438 -0.074948 0.123214 -0.112525 0.003217 -0.013951
-0.074948 2.935804 0.413122 0.00603 0.003031 -0.137314
0.123214 0.413122 8.795518 -0.02815 -0.118117 -0.282907
-0.112525 0.00603 -0.02815 0.03308 -0.000857 -0.000961
0.003217 0.003031 -0.118117 -0.000857 0.019116 0.008545
-0.013951 -0.137314 -0.282907 -0.000961 0.008545 0.027449
0.340771 0.232676 3.071989 2.517731 6.645093 30.915268
0.994798 0.554711 0.333865 5.465358 6.20402 7.347063

CCGC

1.125898 -0.148594 0.013568 -0.119194 0.007785 -0.008669
-0.148594 2.823241 1.017545 -0.016697 0.002251 -0.12573
0.013568 1.017545 8.124017 0.000438 -0.077477 -0.283077
-0.119194 -0.016697 0.000438 0.033146 -0.000205 0.001273
0.007785 0.002251 -0.077477 -0.000205 0.018559 0.007255
-0.008669 -0.12573 -0.283077 0.001273 0.007255 0.025359
0.158858 0.059957 3.086406 0.67894 6.213964 31.371041
0.945712 0.545857 0.348521 5.439475 6.167879 7.395313

CCGG

1.025055 0.094956 -0.164366 -0.10608 0.00611 0.005054
0.094956 3.017481 0.863785 -0.010781 -0.018024 -0.169249
-0.164366 0.863785 8.408396 0.015986 -0.065502 -0.261772
-0.10608 -0.010781 0.015986 0.031387 -0.000159 -0.000312
0.00611 -0.018024 -0.065502 -0.000159 0.017898 0.007255
0.005054 -0.169249 -0.261772 -0.000312 0.007255 0.026802
0.064258 0.059683 3.00763 -0.063731 5.479789 29.797498
0.94629 0.576648 0.327837 5.388322 6.187024 7.523582

GCGA

1.32435 -0.412948 0.026686 -0.117001 0.010467 -0.018503
-0.412948 3.139675 0.672714 0.0017 0.000176 -0.125566
0.026686 0.672714 8.63832 -0.017638 -0.099141 -0.284315
-0.117001 0.0017 -0.017638 0.0344 -0.000312 -0.000759
0.010467 0.000176 -0.099141 -0.000312 0.01776 0.007642
-0.018503 -0.125566 -0.284315 -0.000759 0.007642 0.027413
0.561418 0.176546 3.116602 3.006095 7.030137 31.503781
0.885517 0.535206 0.332991 5.172364 6.382013 7.161887

GCGC

1.171366 -0.035311 0.003508 -0.138679 0.000188 0.000816
-0.035311 3.203196 0.911881 -0.002061 0.010118 -0.122234
0.003508 0.911881 8.059762 -0.006704 -0.055147 -0.265902
-0.138679 -0.002061 -0.006704 0.034771 0.00029 -0.000205
0.000188 0.010118 -0.055147 0.00029 0.016442 0.005362
0.000816 -0.122234 -0.265902 -0.000205 0.005362 0.023903
0.083311 0.005323 3.204491 0.167486 6.31006 32.947449
0.979644 0.492664 0.34376 5.687792 6.356321 7.220516


TCGA

1.014625 0.025144 -0.010855 -0.11387 0.000905 0.005399
0.025144 2.914069 0.437747 -0.001241 0.004099 -0.128943
-0.010855 0.437747 8.627699 0.005105 -0.141526 -0.291756
-0.11387 -0.001241 0.005105 0.032112 -0.000188 0.00024
0.000905 0.004099 -0.141526 -0.000188 0.020034 0.009267
0.005399 -0.128943 -0.291756 0.00024 0.009267 0.025478
-0.106092 0.136114 3.077201 -0.618395 8.295912 29.372033
0.98909 0.553832 0.35191 5.550967 6.187565 7.836355
